# Supplementary material for: How new quality productivity drives china’s sustainable development: Evidence from dynamic indicator evolution
Source: PLoS One. 2025 Dec 12;20(12):e0338804. doi: 10.1371/journal.pone.0338804 (PMC12700420; doi:10.1371/journal.pone.0338804)
Supplement: S1 Data — (XLSX) [file pone.0338804.s001.xlsx]

## Sheet: Sheet1
YR	DECI	IPI	DTVI	DAI	LCEE	LCTI	GPCI	CEII	EPSI	HTRI	ITEI	DGSI	STIA
2000	1e-06	1e-06	1e-06	1e-06	1e-06	1e-06	1e-06	1	1e-06	0.152732	1e-06	1e-06	0.2676
2001	0.019801	0.0109	0.011045	0.010468	0.048094	0.001106	0.225001	0.988373	1e-06	0.195096	0.042832	0.010639	0.055604
2002	0.059401	0.032699	0.042257	0.018805	0.046292	0.003674	0.240001	0.969001	0.026668	0.227426	0.071231	0.021278	1e-06
2003	0.089101	0.054497	0.096412	0.026648	0.017127	0.007281	0.425001	0.953491	0.044445	0.23523	0.11825	0.031916	0.115552
2004	0.118801	0.069483	0.164835	0.038944	0.028279	0.010054	0.250001	0.937981	0.150001	1e-06	0.167832	0.127661	0.156387
2005	0.306901	0.085832	0.232404	0.047571	0.055761	0.012635	0.235001	0.918606	0.150001	0.167225	0.201817	0.148937	0.174614
2006	0.336601	0.112944	0.308032	0.050306	0.145276	0.025815	0.255001	0.899232	0.150001	0.257526	0.236267	0.212767	0.210288
2007	0.366301	0.18774	0.367001	0.074108	0.297522	0.034574	0.280001	0.866668	0.150001	0.304349	0.285849	0.234044	0.223285
2008	0.396001	0.278066	0.394456	0.091637	0.446083	0.05219	0.240001	0.845001	0.186668	0.308586	0.330034	0.297873	0.27884
2009	0.415801	0.363761	0.353576	0.115939	0.486308	0.067108	0.370001	0.813954	0.233334	0.438128	0.361432	0.31915	0.349263
2010	0.376201	0.439919	0.453543	0.14284	0.575626	0.091269	0.295001	0.779071	0.340001	0.532888	0.417599	0.340427	0.432668
2011	0.405901	0.499456	0.507601	0.180168	0.657474	0.124306	0.510001	0.744187	0.393334	0.598663	0.46311	0.404256	0.474308
2012	0.455401	0.551772	0.579616	0.226088	0.704074	0.166129	0.320001	0.701551	0.716668	0.718953	0.546789	0.468086	0.661947
2013	0.514901	0.602181	0.649354	0.271008	0.747785	0.217465	0.455001	0.658915	0.733334	0.787069	0.585429	0.531916	0.674944
2014	0.574301	0.630791	0.635929	0.331427	0.782934	0.269244	0.435001	0.608528	0.793334	0.825084	0.618879	0.574469	0.68636
2015	0.604001	0.665587	0.63603	0.410736	0.817762	0.328089	0.535001	0.554265	0.846668	0.842858	0.652329	0.660639	0.721034
2016	0.683201	0.703005	0.600481	0.512786	0.854327	0.42081	0.575001	0.492249	0.797779	0.856188	0.690969	0.680852	0.775848
2017	0.732701	0.734333	0.665149	0.643572	0.892065	0.51197	0.685001	0.422482	0.820001	0.830542	0.734144	0.680852	0.793075
2018	0.821801	0.778339	0.756148	0.729049	0.933885	0.610943	0.720001	0.348838	0.830001	0.793881	0.797253	0.712767	0.868704
2019	0.861401	0.833788	0.720599	0.795255	0.953003	0.697544	0.710001	0.271319	0.853334	0.799332	0.851807	0.744682	0.909539
2020	0.871301	0.898584	0.786121	0.861461	0.956607	0.763071	0.885001	0.186048	0.913334	0.898552	0.906361	0.808512	0.977499
2021	0.920801	0.930902	1	0.909381	0.987256	0.860534	0.920001	0.0969	0.990001	0.917326	0.965001	0.872341	1
2022	1	1	0.979208	1	1	1	1	1e-06	1	1	1	1	1
