# Supplementary material for: How new quality productivity drives china’s sustainable development: Evidence from dynamic indicator evolution
Source: PLoS One. 2025 Dec 12;20(12):e0338804. doi: 10.1371/journal.pone.0338804 (PMC12700420; doi:10.1371/journal.pone.0338804)
Supplement: S2 Data — (XLSX) [file pone.0338804.s002.xlsx]

## Sheet: Sheet1
Dimension	Indicator Code	Weight
Digital Perspective	DECI	0.061
	IPI	0.0836
	DTVI	0.0598
	DAI	0.1337
Green Perspective	LCEE	0.081
	LCTI	0.1669
	GPCI	0.0422
	CEII	0.0361
	EPSI	0.0892
Institutional Innovation Perspective	HTRI	0.048
	ITEI	0.0616
	DGSI	0.0758
	STIA	0.0611
