# Supplementary material for: How new quality productivity drives china’s sustainable development: Evidence from dynamic indicator evolution
Source: PLoS One. 2025 Dec 12;20(12):e0338804. doi: 10.1371/journal.pone.0338804 (PMC12700420; doi:10.1371/journal.pone.0338804)
Supplement: S3 Data — (DO) [file pone.0338804.s003.do]

describe
summarize
local varlist DECI IPI DTVI DAI LCEE LCTI GPCI CEII EPSI HTRI ITEI DGSI STIA
foreach var in `varlist' {
    egen p_`var' = pc(`var'), prop
}
foreach var in `varlist' {
    gen temp_`var' = p_`var' * ln(p_`var') if !missing(p_`var')
    egen e_`var' = sum(temp_`var')
    replace e_`var' = -e_`var'/ln(_N)
    drop temp_`var'
    di "Entropy for `var': " %6.4f e_`var'[1]
}
foreach var in `varlist' {
    gen g_`var' = 1 - e_`var'
}
egen sum_g = rowtotal(g_*)
foreach var in `varlist' {
    gen w_`var' = g_`var'/sum_g[1]
    di "Weight of `var': " %6.4f w_`var'[1]
}
gen Composite_Score = 0
foreach var in `varlist' {
    replace Composite_Score = Composite_Score + `var' * w_`var'[1]
}
list YR Composite_Score , noobs
